# Supplementary material for: Vegetable and Fruit Intake and Fracture-Related Hospitalisations: A Prospective Study of Older Women
Source: Nutrients. 2017 May 18;9(5):511. doi: 10.3390/nu9050511 (PMC5452241; doi:10.3390/nu9050511)
Supplement: Supplementary file 1 [file nutrients-09-00511-s001.zip]

Archive with 1 entries (1 files):
- nutrients-193388-Supplementary-Final.pdf
